# Supplementary material for: Revisiting the Immigrant Epidemiological Paradox: Findings from the American Panel of Life 2019
Source: Int J Environ Res Public Health. 2021 Apr 27;18(9):4619. doi: 10.3390/ijerph18094619 (PMC8123790; doi:10.3390/ijerph18094619)
Supplement: Supplementary file 1 [file ijerph-18-04619-s001.zip]

Archive with 1 entries (1 files):
- ijerph-1171667-SI.pdf
